# Supplementary material for: Do Treponemes in Bovine Digital Dermatitis-Associated Claw Horn Lesions Preclude Co-Infection by Pyogenic Bacteria?
Source: Microorganisms. 2026 Jul 15;14(7):1542. doi: 10.3390/microorganisms14071542 (PMC13414366; doi:10.3390/microorganisms14071542)
Supplement: Supplementary file 1 [file microorganisms-14-01542-s001.zip]

Archive with 1 entries (1 files):
- microorganisms-4417809-supplementary.pdf
